# Supplementary material for: Biopolymer Meets Nanoclay: Rational Fabrication of Superb Adsorption Beads from Green Precursors for Efficient Capture of Pb(II) and Dyes
Source: Nanomaterials (Basel). 2024 Apr 26;14(9):766. doi: 10.3390/nano14090766 (PMC11085593; doi:10.3390/nano14090766)
Supplement: Supplementary file 1 [file nanomaterials-14-00766-s001.zip]

Archive with 1 entries (1 files):
- nanomaterials-2977064-supplementary.pdf
